# Supplementary material for: First Detection and Molecular Characterization of Apple Stem Grooving Virus, Apple Chlorotic Leaf Spot Virus, and Apple Hammerhead Viroid in Loquat in Spain
Source: Plants (Basel). 2021 Oct 25;10(11):2293. doi: 10.3390/plants10112293 (PMC8624106; doi:10.3390/plants10112293)
Supplement: Supplementary file 1 [file plants-10-02293-s001.zip]

Archive with 9 entries (8 files):
- Mapping_reads_ASGV.pdf
- __MACOSX/
- __MACOSX/._Mapping_reads_ASGV.pdf
- Mapping_reads_LaTV1.pdf
- __MACOSX/._Mapping_reads_LaTV1.pdf
- Mapping_reads_ACLSV.pdf
- __MACOSX/._Mapping_reads_ACLSV.pdf
- Mapping_reads_AHVd.pdf
- __MACOSX/._Mapping_reads_AHVd.pdf
